# Supplementary material for: Reduction-Induced Magnetic Behavior in LaFeO3−δ Thin Films
Source: Materials (Basel). 2024 Mar 4;17(5):1188. doi: 10.3390/ma17051188 (PMC10934291; doi:10.3390/ma17051188)
Supplement: Supplementary file 1 [file materials-17-01188-s001.zip]

Archive with 1 entries (1 files):
- materials-2879335-supplementary.pdf
